# Supplementary material for: Oncolytic Tanapoxvirus Variants Expressing mIL-2 and mCCL-2 Regress Human Pancreatic Cancer Xenografts in Nude Mice
Source: Biomedicines. 2024 Aug 12;12(8):1834. doi: 10.3390/biomedicines12081834 (PMC11351728; doi:10.3390/biomedicines12081834)
Supplement: Supplementary file 1 [file biomedicines-12-01834-s001.zip]

Archive with 1 entries (1 files):
- biomedicines-3003347-supplementary.pdf
